# Supplementary material for: Specific Proteomic Identification of Collagen-Binding Proteins in Escherichia coli O157:H7: Characterisation of OmpA as a Potent Vaccine Antigen
Source: Cells. 2023 Jun 15;12(12):1634. doi: 10.3390/cells12121634 (PMC10297621; doi:10.3390/cells12121634)
Supplement: Supplementary file 1 [file cells-12-01634-s001.zip]

Archive with 1 entries (1 files):
- cells-2333382-supplementary.pdf
